# Supplementary material for: Establishment of a Mouse Degenerative Model of Patellar Tendinopathy with Upregulation of Inflammation
Source: Int J Mol Sci. 2024 Mar 29;25(7):3847. doi: 10.3390/ijms25073847 (PMC11011606; doi:10.3390/ijms25073847)
Supplement: Supplementary file 1 [file ijms-25-03847-s001.zip]

Archive with 1 entries (1 files):
- ijms-2861924-supplementary.pdf
